# Supplementary material for: Community composition, bacterial symbionts, antibacterial and antioxidant activities of honeybee-associated fungi
Source: BMC Microbiol. 2022 Jun 27;22:168. doi: 10.1186/s12866-022-02580-4 (PMC9235140; doi:10.1186/s12866-022-02580-4)
Supplement: Supplementary file 2 — Additional file 2: Table S2. Taxonomic assignment of the OTUs obtained in the study and their relative abundance at each honeycomb. [file 12866_2022_2580_MOESM2_ESM.xlsx]

## Sheet: Table S3 Taxonomic assignment o
Table S2 Taxonomic assignment of the OTUs obtained in the study and their relative abundance at each honeycomb.
FC_01	FC_02	FC_03	OTU ID
0.461855	0.482605	0.467739	k__Fungi;p__Ascomycota;c__Dothideomycetes;o__Pleosporales;f__Pleosporaceae;g__Bipolaris;
0.23134	0.127508	0.144307	k__Fungi;p__Ascomycota;c__Sordariomycetes;o__Hypocreales;f__Hypocreaceae;g__Trichoderma;
0.0912967	0.00298448	0.021204	k__Fungi;p__Ascomycota;c__Saccharomycetes;o__Saccharomycetales;f__Saccharomycetales_fam_Incertae_sedis;g__Starmerella;
0.000710591	0.0687283	0.00306975	k__Fungi;p__Ascomycota;c__Saccharomycetes;o__Saccharomycetales;f__Metschnikowiaceae;g__Metschnikowia;
0.00437724	0.00213177	0.0492297	k__Fungi;p__Ascomycota;c__Saccharomycetes;o__Saccharomycetales;f__Metschnikowiaceae;g__Kodamaea;
0.0279688	0.0313228	0.0412143	k__Fungi;p__Ascomycota;c__Dothideomycetes;o__Capnodiales;f__Cladosporiaceae;g__Cladosporium;
0.00363822	0.00991985	0.04093	k__Fungi;p__Ascomycota;c__Eurotiomycetes;o__Eurotiales;f__Aspergillaceae;g__Penicillium;
0.0390825	0.0010801	0.00534364	k__Fungi;p__Ascomycota;c__Dothideomycetes;o__Capnodiales;f__Capnodiales_fam_Incertae_sedis;g__Diatractium;
0.000596896	0.000284236	0.0261782	k__Fungi;p__Basidiomycota;c__Agaricomycetes;o__Cantharellales;f__Cantharellales_fam_Incertae_sedis;g__Sistotrema;
0.0255244	0.0204366	0.0221989	k__Fungi;p__Basidiomycota;c__Agaricomycetes;o__Russulales;f__Russulaceae;g__Russula;
0.000142118	0.0170258	0.000881132	k__Fungi;p__Basidiomycota;c__Agaricomycetes;o__Phallales;f__Phallaceae;g__Lysurus;
0.00125064	0.015633	0.0101757	k__Fungi;p__Ascomycota;c__Dothideomycetes;o__Venturiales;f__Sympoventuriaceae;g__Ochroconis;
0.00247285	0.00676482	0.0151214	k__Fungi;p__Ascomycota;c__Sordariomycetes;o__Hypocreales;f__Nectriaceae;g__Fusarium;
0.0140981	0.0136433	0.00358138	k__Fungi;p__Basidiomycota;c__Agaricomycetes;o__Agaricales;f__Lyophyllaceae;g__Termitomyces;
0.00255813	0.013956	0.00775965	k__Fungi;p__Ascomycota;c__Eurotiomycetes;o__Chaetothyriales;f__unidentified_Chaetothyriales_sp;g__unidentified_Chaetothyriales_sp;
0.00255813	0.0115684	0.00633847	k__Fungi;p__Ascomycota;c__Eurotiomycetes;o__Eurotiales;f__Aspergillaceae;g__Aspergillus;
0.0020465	0.00196123	0.0110284	k__Fungi;p__Ascomycota;c__Saccharomycetes;o__Saccharomycetales;f__Saccharomycetales_fam_Incertae_sedis;g__Candida;
8.53e-05	0.000227389	0.00989142	k__Fungi;p__Basidiomycota;c__Dacrymycetes;o__Dacrymycetales;f__Dacrymycetaceae;g__Calocera;
0.000170542	0.00142118	0.0093798	k__Fungi;p__Ascomycota;c__Sordariomycetes;o__Hypocreales;f__Nectriaceae;g__Fusicolla;
0	0.00903871	0	k__Fungi;p__Ascomycota;c__Dothideomycetes;o__Capnodiales;f__Teratosphaeriaceae;g__Acidiella;
0.00062532	0.00883975	0.00596896	k__Fungi;p__Ascomycota;c__Leotiomycetes;o__Erysiphales;f__Erysiphaceae;g__Microidium;
0.000170542	0.00778807	2.84e-05	k__Fungi;p__Ascomycota;c__Pezizomycetes;o__Pezizales;f__unidentified_Pezizales_sp;g__unidentified_Pezizales_sp;
0.00744699	0	0	k__Fungi;p__Basidiomycota;c__Cystobasidiomycetes;o__Cystobasidiomycetes_ord_Incertae_sedis;f__Symmetrosporaceae;g__Symmetrospora;
0.00724802	5.68e-05	5.68e-05	k__Fungi;p__Ascomycota;c__Dothideomycetes;o__Capnodiales;f__Mycosphaerellaceae;g__Zasmidium;
0.0062532	0.000710591	0.00432039	k__Fungi;p__Ascomycota;c__Dothideomycetes;o__Dothideales;f__Aureobasidiaceae;g__Aureobasidium;
0.000255813	0.00534364	0.00122222	k__Fungi;p__Ascomycota;c__Saccharomycetes;o__Saccharomycetales;f__Phaffomycetaceae;g__Wickerhamomyces;
0.000284236	0.00139276	0.00503098	k__Fungi;p__Ascomycota;c__Sordariomycetes;o__Hypocreales;f__Niessliaceae;g__Eucasphaeria;
2.84e-05	0.00127906	0.0045762	k__Fungi;p__Basidiomycota;c__Microbotryomycetes;o__Leucosporidiales;f__Leucosporidiaceae;g__Leucosporidium;
0.000369507	0	0.00443409	k__Fungi;p__Basidiomycota;c__Tremellomycetes;o__Tremellales;f__Tremellaceae;g__Tremella;
0.000369507	0.00432039	0.00031266	k__Fungi;p__Ascomycota;c__unidentified_Ascomycota_sp;o__unidentified_Ascomycota_sp;f__unidentified_Ascomycota_sp;g__unidentified_Ascomycota_sp;
0.000170542	0.00142118	0.00426354	k__Fungi;p__Mortierellomycota;c__Mortierellomycetes;o__Mortierellales;f__Mortierellaceae;g__Mortierella;
0.00412143	2.84e-05	0	k__Fungi;p__Basidiomycota;c__Ustilaginomycetes;o__Ustilaginales;f__Ustilaginaceae;g__Dirkmeia;
0.000511625	0.00392246	0.00159172	k__Fungi;p__Ascomycota;c__Saccharomycetes;o__Saccharomycetales;f__Saccharomycetaceae;g__Issatchenkia;
0.00378034	0	8.53e-05	k__Fungi;p__Basidiomycota;c__Cystobasidiomycetes;o__unidentified_Cystobasidiomycetes_sp;f__unidentified_Cystobasidiomycetes_sp;g__unidentified_Cystobasidiomycetes_sp;
0.00355295	0.000568473	0.000113695	k__Fungi;p__Ascomycota;c__Lecanoromycetes;o__Caliciales;f__Caliciaceae;g__Buellia;
0.000454778	0.00150645	0.00343926	k__Fungi;p__Ascomycota;c__Dothideomycetes;o__Pleosporales;f__Pleosporaceae;g__Alternaria;
0.00326872	0	0	k__Fungi;p__Ascomycota;c__Archaeorhizomycetes;o__unidentified_Archaeorhizomycetes_sp;f__unidentified_Archaeorhizomycetes_sp;g__unidentified_Archaeorhizomycetes_sp;
0.000113695	0.00318345	0.000341084	k__Fungi;p__Ascomycota;c__Eurotiomycetes;o__Eurotiales;f__Thermoascaceae;g__Thermoascus;
0.000341084	0.00127906	0.00295606	k__Fungi;p__Ascomycota;c__Dothideomycetes;o__Pleosporales;f__unidentified_Pleosporales_sp;g__unidentified_Pleosporales_sp;
0	0.00258655	2.84e-05	k__Fungi;p__Ascomycota;c__Sordariomycetes;o__Hypocreales;f__Clavicipitaceae;g__Metacordyceps;
2.84e-05	0	0.00238758	k__Fungi;p__Basidiomycota;c__Tremellomycetes;o__Tremellales;f__Naemateliaceae;g__Naematelia;
0.00221704	0.000284236	0	k__Fungi;p__Basidiomycota;c__Tremellomycetes;o__Tremellales;f__Trimorphomycetaceae;g__Saitozyma;
0.000142118	0	0.0020465	k__Fungi;p__Ascomycota;c__Sordariomycetes;o__Hypocreales;f__Nectriaceae;g__Neocosmospora;
0.00201808	0	0.000113695	k__Fungi;p__Ascomycota;c__Eurotiomycetes;o__Onygenales;f__Onygenales_fam_Incertae_sedis;g__Zeloasperisporium;
0	0.00198965	0.000198965	k__Fungi;p__Ascomycota;c__Sordariomycetes;o__Sordariales;f__Chaetomiaceae;g__Chaetomium;
0.000227389	0.00196123	0.00144961	k__Fungi;p__Ascomycota;c__Saccharomycetes;o__Saccharomycetales;f__Saccharomycetaceae;g__Citeromyces;
0.00196123	0.00162015	0.00122222	k__Fungi;p__Ascomycota;c__Eurotiomycetes;o__Chaetothyriales;f__Herpotrichiellaceae;g__unidentified;
2.84e-05	0.00193281	8.53e-05	k__Fungi;p__Ascomycota;c__Sordariomycetes;o__Hypocreales;f__Hypocreales_fam_Incertae_sedis;g__Acremonium;
0	0.00187596	0.000596896	k__Fungi;p__Mucoromycota;c__Mucoromycetes;o__Mucorales;f__Mucoraceae;g__Mucor;
0.000653743	0.00184754	0.000198965	k__Fungi;p__Basidiomycota;c__Wallemiomycetes;o__Wallemiales;f__Wallemiaceae;g__Wallemia;
5.68e-05	0.00167699	0.000142118	k__Fungi;p__Ascomycota;c__Dothideomycetes;o__Capnodiales;f__Mycosphaerellaceae;g__Cercospora;
0.00136433	0.000426354	0.00162015	k__Fungi;p__Ascomycota;c__Sordariomycetes;o__Xylariales;f__Xylariales_fam_Incertae_sedis;g__Libertella;
0.00162015	0.00031266	0.000284236	k__Fungi;p__Ascomycota;c__Eurotiomycetes;o__Chaetothyriales;f__Trichomeriaceae;g__Trichomerium;
0.00031266	0.00133591	0.00159172	k__Fungi;p__Ascomycota;c__Dothideomycetes;o__Capnodiales;f__Mycosphaerellaceae;g__Paramycosphaerella;
0.000255813	0.00119379	0.00147803	k__Fungi;p__Ascomycota;c__Dothideomycetes;o__Capnodiales;f__unidentified_Capnodiales_sp;g__unidentified_Capnodiales_sp;
0.00133591	0.00113695	0.00127906	k__Fungi;p__Ascomycota;c__Sordariomycetes;o__Glomerellales;f__Glomerellaceae;g__Colletotrichum;
0.00119379	0.000540049	0.000113695	k__Fungi;p__Ascomycota;c__Dothideomycetes;o__Pleosporales;f__Didymellaceae;g__unidentified;
0.000198965	0.00116537	0.000284236	k__Fungi;p__Ascomycota;c__Leotiomycetes;o__Thelebolales;f__Pseudeurotiaceae;g__Pseudogymnoascus;
0.0010801	0	0.000739014	k__Fungi;p__Ascomycota;c__Dothideomycetes;o__Capnodiales;f__Cladosporiaceae;g__Toxicocladosporium;
0	0.0010801	0	k__Fungi;p__Ascomycota;c__Sordariomycetes;o__Sordariales;f__Chaetomiaceae;g__Ovatospora;
0.000142118	0.00105167	0.000255813	k__Fungi;p__Basidiomycota;c__Malasseziomycetes;o__Malasseziales;f__Malasseziaceae;g__Malassezia;
0.00102325	8.53e-05	0.00093798	k__Fungi;p__Basidiomycota;c__Cystobasidiomycetes;o__Erythrobasidiales;f__Erythrobasidiaceae;g__Erythrobasidium;
0	0	0.00102325	k__Fungi;p__Basidiomycota;c__Microbotryomycetes;o__Microbotryomycetes_ord_Incertae_sedis;f__Chrysozymaceae;g__Fellozyma;
0	0.000994827	5.68e-05	k__Fungi;p__Basidiomycota;c__Agaricomycetes;o__Cantharellales;f__Ceratobasidiaceae;g__Thanatephorus;
8.53e-05	0.000426354	0.00093798	k__Fungi;p__Ascomycota;c__Saccharomycetes;o__Saccharomycetales;f__Debaryomycetaceae;g__Meyerozyma;
0.000369507	0.000739014	0.000909556	k__Fungi;p__Ascomycota;c__Dothideomycetes;o__Pleosporales;f__Coniothyriaceae;g__Coniothyrium;
0.000142118	0.000909556	0.000170542	k__Fungi;p__Ascomycota;c__Leotiomycetes;o__Erysiphales;f__Erysiphaceae;g__Blumeria;
0.000540049	5.68e-05	0.000881132	k__Fungi;p__Basidiomycota;c__Tremellomycetes;o__Tremellales;f__Tremellaceae;g__Cryptococcus;
2.84e-05	0.000852709	0	k__Fungi;p__Ascomycota;c__Saccharomycetes;o__Saccharomycetales;f__Dipodascaceae;g__Dipodascus;
0.000852709	0.000255813	2.84e-05	k__Fungi;p__Ascomycota;c__Eurotiomycetes;o__Chaetothyriales;f__Chaetothyriales_fam_Incertae_sedis;g__Strelitziana;
0.000113695	0.000426354	0.000824285	k__Fungi;p__Ascomycota;c__Eurotiomycetes;o__Eurotiales;f__Trichocomaceae;g__Talaromyces;
2.84e-05	0	0.000795862	k__Fungi;p__Basidiomycota;c__Agaricomycetes;o__Boletales;f__Sclerodermataceae;g__Scleroderma;
0	0.000795862	0	k__Fungi;p__Ascomycota;c__Sordariomycetes;o__Sordariales;f__Chaetomiaceae;g__Myceliophthora;
0.000596896	0.000767438	5.68e-05	k__Fungi;p__Ascomycota;c__Saccharomycetes;o__Saccharomycetales;f__Pichiaceae;g__Pichia;
0.000767438	0	0	k__Fungi;p__Ascomycota;c__Dothideomycetes;o__Pleosporales;f__Pleosporales_fam_Incertae_sedis;g__Pseudorobillarda;
0.000767438	0.000540049	0.000113695	k__Fungi;p__Ascomycota;c__Archaeorhizomycetes;o__Archaeorhizomycetales;f__Archaeorhizomycetaceae;g__Archaeorhizomyces;
0.000113695	0.000739014	0	k__Fungi;p__Ascomycota;c__Sordariomycetes;o__Glomerellales;f__Plectosphaerellaceae;g__Plectosphaerella;
5.68e-05	0.000142118	0.000739014	k__Fungi;p__Ascomycota;c__Dothideomycetes;o__Pleosporales;f__Didymellaceae;g__Epicoccum;
8.53e-05	0.000710591	8.53e-05	k__Fungi;p__Ascomycota;c__Saccharomycetes;o__Saccharomycetales;f__Dipodascaceae;g__Galactomyces;
0	0.000710591	0	k__Fungi;p__Basidiomycota;c__Exobasidiomycetes;o__Tilletiales;f__Tilletiaceae;g__Tilletia;
0.000142118	0.000682167	0.00062532	k__Fungi;p__Basidiomycota;c__Tremellomycetes;o__Cystofilobasidiales;f__Cystofilobasidiaceae;g__Cystofilobasidium;
0	0.000682167	0	k__Fungi;p__Ascomycota;c__Eurotiomycetes;o__Eurotiales;f__Trichocomaceae;g__Sagenomella;
0	0	0.000682167	k__Fungi;p__Basidiomycota;c__Tremellomycetes;o__Tremellales;f__Bulleraceae;g__Pseudotremella;
0.000369507	0.000653743	0.00062532	k__Fungi;p__Ascomycota;c__Eurotiomycetes;o__Chaetothyriales;f__Trichomeriaceae;g__unidentified;
0.000653743	0	0	k__Fungi;p__Basidiomycota;c__Ustilaginomycetes;o__Ustilaginales;f__Ustilaginaceae;g__Moesziomyces;
2.84e-05	5.68e-05	0.00062532	k__Fungi;p__Basidiomycota;c__unidentified_Pucciniomycotina;o__unidentified_Pucciniomycotina;f__unidentified_Pucciniomycotina;g__unidentified_Pucciniomycotina;
5.68e-05	0.000596896	0.000369507	k__Fungi;p__Ascomycota;c__Sordariomycetes;o__Sordariales;f__Chaetomiaceae;g__Humicola;
2.84e-05	0.000596896	0	k__Fungi;p__Ascomycota;c__Lecanoromycetes;o__Candelariales;f__Candelariaceae;g__Candelaria;
0	0	0.000596896	k__Fungi;p__Ascomycota;c__Dothideomycetes;o__Pleosporales;f__Didymosphaeriaceae;g__Kalmusia;
5.68e-05	0.000568473	2.84e-05	k__Fungi;p__Ascomycota;c__Dothideomycetes;o__Pleosporales;f__Phaeosphaeriaceae;g__Setophoma;
0	0.000568473	2.84e-05	k__Fungi;p__Ascomycota;c__Dothideomycetes;o__Pleosporales;f__Morosphaeriaceae;g__Acrocalymma;
0	0.000540049	0	k__Fungi;p__Ascomycota;c__Dothideomycetes;o__Pleosporales;f__Cucurbitariaceae;g__Neocucurbitaria;
0	0.000511625	0	k__Fungi;p__Ascomycota;c__unidentified_Pezizomycotina;o__unidentified_Pezizomycotina;f__unidentified_Pezizomycotina;g__unidentified_Pezizomycotina;
0	0	0.000511625	k__Fungi;p__Basidiomycota;c__Agaricomycetes;o__Corticiales;f__Corticiaceae;g__unidentified;
0.000511625	0.000426354	0.000426354	k__Fungi;p__Basidiomycota;c__Agaricomycetes;o__Russulales;f__Russulaceae;g__Lactarius;
0.000341084	0.000483202	0.000113695	k__Fungi;p__Ascomycota;c__Dothideomycetes;o__Pleosporales;f__Lophiostomataceae;g__Lophiostoma;
0.000142118	0.000454778	0.000227389	k__Fungi;p__Basidiomycota;c__Pucciniomycetes;o__Septobasidiales;f__Septobasidiaceae;g__unidentified;
0.00031266	0.000454778	0.00031266	k__Fungi;p__Ascomycota;c__Saccharomycetes;o__Saccharomycetales;f__Saccharomycetaceae;g__Zygosaccharomyces;
0.000454778	0	8.53e-05	k__Fungi;p__Ascomycota;c__Eurotiomycetes;o__Chaetothyriales;f__Herpotrichiellaceae;g__Exophiala;
0.000397931	0	0.000113695	k__Fungi;p__Basidiomycota;c__Pucciniomycetes;o__unidentified_Pucciniomycetes_sp;f__unidentified_Pucciniomycetes_sp;g__unidentified_Pucciniomycetes_sp;
0.000227389	0	0.000397931	k__Fungi;p__Ascomycota;c__Dothideomycetes;o__Venturiales;f__Sympoventuriaceae;g__Tetracoccosporium;
0.000397931	0	0	k__Fungi;p__Ascomycota;c__Dothideomycetes;o__Pleosporales;f__Periconiaceae;g__Periconia;
0.000397931	0	0	k__Fungi;p__Ascomycota;c__Dothideomycetes;o__Capnodiales;f__Mycosphaerellaceae;g__Zymoseptoria;
8.53e-05	0.000255813	0.000397931	k__Fungi;p__Basidiomycota;c__Microbotryomycetes;o__Sporidiobolales;f__Sporidiobolaceae;g__Rhodotorula;
0	8.53e-05	0.000369507	k__Fungi;p__Basidiomycota;c__Moniliellomycetes;o__Moniliellales;f__Moniliellaceae;g__Moniliella;
0.000142118	0	0.000369507	k__Fungi;p__Ascomycota;c__Dothideomycetes;o__Capnodiales;f__Mycosphaerellaceae;g__Ramularia;
0	0.000341084	0	k__Fungi;p__Ascomycota;c__Orbiliomycetes;o__Orbiliales;f__Orbiliaceae;g__Arthrobotrys;
0	0.000341084	0	k__Fungi;p__Ascomycota;c__Sordariomycetes;o__Coniochaetales;f__Coniochaetaceae;g__Lecythophora;
0.000341084	8.53e-05	5.68e-05	k__Fungi;p__Basidiomycota;c__Cystobasidiomycetes;o__Cystobasidiales;f__Cystobasidiaceae;g__Occultifur;
5.68e-05	0.000341084	0	k__Fungi;p__Ascomycota;c__Pezizomycetes;o__Pezizales;f__Pyronemataceae;g__unidentified;
0	0.000341084	0	k__Fungi;p__Ascomycota;c__Dothideomycetes;o__Dothideomycetes_ord_Incertae_sedis;f__Eremomycetaceae;g__Arthrographis;
0	0.00031266	0	k__Fungi;p__Ascomycota;c__Orbiliomycetes;o__Orbiliales;f__Orbiliaceae;g__Dactylellina;
0	0.00031266	0.000142118	k__Fungi;p__Basidiomycota;c__Cystobasidiomycetes;o__Cystobasidiomycetes_ord_Incertae_sedis;f__Buckleyzymaceae;g__Buckleyzyma;
8.53e-05	5.68e-05	0.00031266	k__Fungi;p__Ascomycota;c__Dothideomycetes;o__Pleosporales;f__Cucurbitariaceae;g__unidentified;
0.000255813	0.000255813	0.00031266	k__Fungi;p__Ascomycota;c__Saccharomycetes;o__Saccharomycetales;f__Debaryomycetaceae;g__Priceomyces;
0.000284236	0	0	k__Fungi;p__Basidiomycota;c__Tremellomycetes;o__Tremellales;f__Rhynchogastremataceae;g__Papiliotrema;
0.000284236	0	0	k__Fungi;p__Ascomycota;c__Dothideomycetes;o__Capnodiales;f__Mycosphaerellaceae;g__Pseudocercosporella;
0	0.000284236	0	k__Fungi;p__Ascomycota;c__Dothideomycetes;o__Pleosporales;f__Pleosporaceae;g__Cochliobolus;
0	0.000284236	5.68e-05	k__Fungi;p__Ascomycota;c__Dothideomycetes;o__Pleosporales;f__Phaeosphaeriaceae;g__Setophaeosphaeria;
0	0	0.000255813	k__Fungi;p__Chytridiomycota;c__Spizellomycetes;o__Spizellomycetales;f__Spizellomycetaceae;g__Triparticalcar;
0	0	0.000255813	k__Fungi;p__Ascomycota;c__Eurotiomycetes;o__Chaetothyriales;f__Herpotrichiellaceae;g__Rhinocladiella;
0.000255813	0	0	k__Fungi;p__Ascomycota;c__Dothideomycetes;o__Pleosporales;f__Phaeosphaeriaceae;g__Phaeosphaeriopsis;
0	0	0.000255813	k__Fungi;p__Ascomycota;c__Leotiomycetes;o__Erysiphales;f__Erysiphaceae;g__Golovinomyces;
0	0.000227389	0	k__Fungi;p__Ascomycota;c__Sordariomycetes;o__Melanosporales;f__Ceratostomataceae;g__Microthecium;
0.000142118	0.000227389	0	k__Fungi;p__Ascomycota;c__Eurotiomycetes;o__Chaetothyriales;f__Cyphellophoraceae;g__Cyphellophora;
0	0.000227389	0	k__Fungi;p__Basidiomycota;c__Agaricomycetes;o__Cantharellales;f__Ceratobasidiaceae;g__Ceratobasidium;
0.000227389	0	0.000170542	k__Fungi;p__Basidiomycota;c__Microbotryomycetes;o__unidentified_Microbotryomycetes_sp;f__unidentified_Microbotryomycetes_sp;g__unidentified_Microbotryomycetes_sp;
0	0	0.000198965	k__Fungi;p__Ascomycota;c__Dothideomycetes;o__Botryosphaeriales;f__Botryosphaeriaceae;g__Botryosphaeria;
0	0.000198965	0	k__Fungi;p__Ascomycota;c__Sordariomycetes;o__Sordariales;f__Sordariaceae;g__unidentified;
2.84e-05	0.000198965	0.000170542	k__Fungi;p__Ascomycota;c__Dothideomycetes;o__Capnodiales;f__Mycosphaerellaceae;g__Pseudocercospora;
0	0.000198965	0	k__Fungi;p__Ascomycota;c__Leotiomycetes;o__Thelebolales;f__Pseudeurotiaceae;g__Pseudeurotium;
0.000142118	0.000113695	0.000198965	k__Fungi;p__Basidiomycota;c__Tremellomycetes;o__Tremellales;f__Bulleribasidiaceae;g__Vishniacozyma;
5.68e-05	0	0.000198965	k__Fungi;p__Ascomycota;c__Saccharomycetes;o__Saccharomycetales;f__Trichomonascaceae;g__Blastobotrys;
0	0.000170542	0.000198965	k__Fungi;p__Ascomycota;c__Eurotiomycetes;o__Chaetothyriales;f__Herpotrichiellaceae;g__Phialophora;
0	0.000198965	0	k__Fungi;p__Ascomycota;c__Sordariomycetes;o__Sordariales;f__Chaetomiaceae;g__Botryotrichum;
0	0.000198965	0	k__Fungi;p__Basidiomycota;c__Agaricostilbomycetes;o__Agaricostilbales;f__Agaricostilbaceae;g__Sterigmatomyces;
0	0.000198965	0	k__Fungi;p__Ascomycota;c__Dothideomycetes;o__Capnodiales;f__Neodevriesiaceae;g__Tripospermum;
0	0.000198965	0	k__Fungi;p__Ascomycota;c__Pezizomycetes;o__Pezizales;f__Ascobolaceae;g__Ascobolus;
0.000198965	0	0	k__Fungi;p__Ascomycota;c__Dothideomycetes;o__Capnodiales;f__Capnodiaceae;g__Capnodium;
0.000198965	8.53e-05	5.68e-05	k__Fungi;p__Basidiomycota;c__Exobasidiomycetes;o__Microstromatales;f__Quambalariaceae;g__Quambalaria;
0	0.000170542	0	k__Fungi;p__Ascomycota;c__Sordariomycetes;o__Microascales;f__Microascaceae;g__Pseudallescheria;
0	0.000170542	0	k__Fungi;p__Ascomycota;c__Sordariomycetes;o__Sordariales;f__Sordariales_fam_Incertae_sedis;g__Madurella;
0	0.000170542	2.84e-05	k__Fungi;p__Ascomycota;c__Eurotiomycetes;o__Eurotiales;f__Trichocomaceae;g__unidentified;
8.53e-05	0.000170542	0.000113695	k__Fungi;p__Basidiomycota;c__Tremellomycetes;o__Trichosporonales;f__Trichosporonaceae;g__Trichosporon;
0	0	0.000170542	k__Fungi;p__Ascomycota;c__Sordariomycetes;o__Coniochaetales;f__Coniochaetaceae;g__Coniochaeta;
0	0.000170542	0	k__Fungi;p__Basidiomycota;c__Agaricomycetes;o__unidentified_Agaricomycetes_sp;f__unidentified_Agaricomycetes_sp;g__unidentified_Agaricomycetes_sp;
0	0	0.000170542	k__Fungi;p__Ascomycota;c__Eurotiomycetes;o__Chaetothyriales;f__Herpotrichiellaceae;g__Capronia;
5.68e-05	0.000170542	0	k__Fungi;p__Basidiomycota;c__Agaricomycetes;o__Agaricales;f__Psathyrellaceae;g__Psathyrella;
0	0.000170542	0	k__Fungi;p__Ascomycota;c__Sordariomycetes;o__Hypocreales;f__Ophiocordycipitaceae;g__Purpureocillium;
0	0	0.000170542	k__Fungi;p__Ascomycota;c__Eurotiomycetes;o__Verrucariales;f__Verrucariaceae;g__Placidium;
0	0.000170542	2.84e-05	k__Fungi;p__Ascomycota;c__Dothideomycetes;o__Capnodiales;f__Teratosphaeriaceae;g__Pseudotaeniolina;
0	0.000170542	0	k__Fungi;p__Ascomycota;c__Dothideomycetes;o__Pleosporales;f__Phaeosphaeriaceae;g__Phaeosphaeria;
5.68e-05	0.000170542	0	k__Fungi;p__Basidiomycota;c__Agaricomycetes;o__Auriculariales;f__unidentified_Auriculariales_sp;g__unidentified_Auriculariales_sp;
2.84e-05	0.000142118	0.000170542	k__Fungi;p__Ascomycota;c__Dothideomycetes;o__Pleosporales;f__Didymellaceae;g__Phoma;
0	0.000142118	8.53e-05	k__Fungi;p__Basidiomycota;c__Microbotryomycetes;o__Microbotryomycetes_ord_Incertae_sedis;f__Microbotryomycetes_fam_Incertae_sedis;g__Reniforma;
0	0	0.000142118	k__Fungi;p__Ascomycota;c__Dothideomycetes;o__Pleosporales;f__Phaeosphaeriaceae;g__Sclerostagonospora;
0	0.000142118	0	k__Fungi;p__Ascomycota;c__Sordariomycetes;o__Hypocreales;f__Ophiocordycipitaceae;g__Ophiocordyceps;
0	0.000142118	0	k__Fungi;p__Ascomycota;c__Sordariomycetes;o__Sordariales;f__Lasiosphaeriaceae;g__Apiosordaria;
5.68e-05	0.000142118	5.68e-05	k__Fungi;p__Ascomycota;c__Dothideomycetes;o__unidentified_Dothideomycetes_sp;f__unidentified_Dothideomycetes_sp;g__unidentified_Dothideomycetes_sp;
0	0.000142118	0	k__Fungi;p__Ascomycota;c__Dothideomycetes;o__Minutisphaerales;f__Minutisphaeraceae;g__Minutisphaera;
2.84e-05	0.000142118	0	k__Fungi;p__Ascomycota;c__Dothideomycetes;o__Capnodiales;f__Dissoconiaceae;g__Uwebraunia;
0.000142118	2.84e-05	0	k__Fungi;p__Basidiomycota;c__Cystobasidiomycetes;o__Cystobasidiales;f__Cystobasidiaceae;g__Cystobasidium;
0	0.000142118	0	k__Fungi;p__Ascomycota;c__Sordariomycetes;o__Sordariales;f__Chaetomiaceae;g__Acrophialophora;
0	0.000142118	0	k__Fungi;p__Ascomycota;c__Eurotiomycetes;o__Onygenales;f__Onygenaceae;g__Mallochia;
0	0.000142118	8.53e-05	k__Fungi;p__Basidiomycota;c__Tremellomycetes;o__Tremellales;f__Bulleribasidiaceae;g__Bulleribasidium;
2.84e-05	0.000142118	0	k__Fungi;p__Ascomycota;c__Dothideomycetes;o__Pleosporales;f__Thyridariaceae;g__Roussoella;
0	0	0.000142118	k__Fungi;p__Ascomycota;c__Sordariomycetes;o__Sordariales;f__Sordariales_fam_Incertae_sedis;g__Conlarium;
0	0.000113695	0	k__Fungi;p__Basidiomycota;c__unidentified_Basidiomycota_sp;o__unidentified_Basidiomycota_sp;f__unidentified_Basidiomycota_sp;g__unidentified_Basidiomycota_sp;
0	0.000113695	0	k__Fungi;p__Ascomycota;c__Saccharomycetes;o__Saccharomycetales;f__Dipodascaceae;g__Yarrowia;
0	0.000113695	0	k__Fungi;p__Chytridiomycota;c__Rhizophydiomycetes;o__Rhizophydiales;f__Terramycetaceae;g__Boothiomyces;
5.68e-05	0.000113695	8.53e-05	k__Fungi;p__Basidiomycota;c__Microbotryomycetes;o__Sporidiobolales;f__Sporidiobolaceae;g__Rhodosporidiobolus;
0	0.000113695	0	k__Fungi;p__Ascomycota;c__Sordariomycetes;o__Xylariales;f__Microdochiaceae;g__Microdochium;
0	0.000113695	0	k__Fungi;p__Ascomycota;c__Sordariomycetes;o__Hypocreales;f__Nectriaceae;g__Paracremonium;
0	0.000113695	0	k__Fungi;p__Ascomycota;c__Dothideomycetes;o__Pleosporales;f__Pleosporaceae;g__Drechslera;
0	0	0.000113695	k__Fungi;p__Basidiomycota;c__Tremellomycetes;o__Tremellales;f__unidentified_Tremellales_sp;g__unidentified_Tremellales_sp;
2.84e-05	0	0.000113695	k__Fungi;p__Basidiomycota;c__Agaricomycetes;o__Polyporales;f__Polyporaceae;g__Trametes;
8.53e-05	0.000113695	0.000113695	k__Fungi;p__Ascomycota;c__Saccharomycetes;o__Saccharomycetales;f__Debaryomycetaceae;g__Debaryomyces;
0	5.68e-05	0.000113695	k__Fungi;p__Chytridiomycota;c__Rhizophydiomycetes;o__Rhizophydiales;f__Rhizophydiaceae;g__Rhizophydium;
0	0.000113695	0	k__Fungi;p__Ascomycota;c__Sordariomycetes;o__Sordariales;f__Lasiosphaeriaceae;g__Lasiosphaeria;
5.68e-05	5.68e-05	0.000113695	k__Fungi;p__Ascomycota;c__Leotiomycetes;o__Helotiales;f__Helotiaceae;g__Tetracladium;
0	0.000113695	0	k__Fungi;p__Ascomycota;c__Dothideomycetes;o__Pleosporales;f__Phaeosphaeriaceae;g__Parastagonospora;
0	0.000113695	0	k__Fungi;p__Basidiomycota;c__Agaricomycetes;o__Boletales;f__Boletaceae;g__Retiboletus;
0	0.000113695	0	k__Fungi;p__Ascomycota;c__Laboulbeniomycetes;o__Pyxidiophorales;f__unidentified_Pyxidiophorales_sp;g__unidentified_Pyxidiophorales_sp;
0	0	8.53e-05	k__Fungi;p__Ascomycota;c__Sordariomycetes;o__Hypocreales;f__Nectriaceae;g__Albonectria;
0	0	8.53e-05	k__Fungi;p__Ascomycota;c__Orbiliomycetes;o__Orbiliales;f__unidentified_Orbiliales_sp;g__unidentified_Orbiliales_sp;
0	0	8.53e-05	k__Fungi;p__Ascomycota;c__Sordariomycetes;o__Xylariales;f__Sporocadaceae;g__Pestalotiopsis;
0	8.53e-05	0	k__Fungi;p__Ascomycota;c__Dothideomycetes;o__Pleosporales;f__Phaeosphaeriaceae;g__Paraphoma;
0	0	8.53e-05	k__Fungi;p__Ascomycota;c__Saccharomycetes;o__Saccharomycetales;f__Saccharomycetaceae;g__Lachancea;
5.68e-05	5.68e-05	8.53e-05	k__Fungi;p__Basidiomycota;c__Tremellomycetes;o__Filobasidiales;f__Filobasidiaceae;g__Filobasidium;
0	8.53e-05	0	k__Fungi;p__Basidiomycota;c__Agaricomycetes;o__Agaricales;f__Agaricaceae;g__Leucoagaricus;
2.84e-05	0	8.53e-05	k__Fungi;p__Neocallimastigomycota;c__Neocallimastigomycetes;o__Neocallimastigales;f__Neocallimastigaceae;g__Anaeromyces;
0	0	8.53e-05	k__Fungi;p__Ascomycota;c__Dothideomycetes;o__Pleosporales;f__Phaeosphaeriaceae;g__unidentified;
0	8.53e-05	0	k__Fungi;p__Ascomycota;c__Eurotiomycetes;o__Onygenales;f__Ascosphaeraceae;g__Ascosphaera;
0	8.53e-05	0	k__Fungi;p__Basidiomycota;c__Pucciniomycetes;o__Pucciniales;f__Pucciniales_fam_Incertae_sedis;g__Hemileia;
0	0	8.53e-05	k__Fungi;p__Basidiomycota;c__Agaricomycetes;o__Agaricales;f__Inocybaceae;g__Inocybe;
5.68e-05	0	8.53e-05	k__Fungi;p__Ascomycota;c__Dothideomycetes;o__Capnodiales;f__Teratosphaeriaceae;g__unidentified;
8.53e-05	0	0	k__Fungi;p__Basidiomycota;c__Cystobasidiomycetes;o__Erythrobasidiales;f__Erythrobasidiaceae;g__Bannoa;
0	0	8.53e-05	k__Fungi;p__Basidiomycota;c__Tremellomycetes;o__Cystofilobasidiales;f__Mrakiaceae;g__Itersonilia;
0	8.53e-05	0	k__Fungi;p__Ascomycota;c__Dothideomycetes;o__Capnodiales;f__Teratosphaeriaceae;g__Teratosphaeria;
8.53e-05	0	0	k__Fungi;p__Ascomycota;c__Dothideomycetes;o__Botryosphaeriales;f__Botryosphaeriaceae;g__Microdiplodia;
2.84e-05	0	8.53e-05	k__Fungi;p__Basidiomycota;c__Ustilaginomycetes;o__Ustilaginales;f__Ustilaginaceae;g__Farysia;
0	8.53e-05	5.68e-05	k__Fungi;p__Ascomycota;c__Eurotiomycetes;o__Eurotiales;f__Trichocomaceae;g__Xerochrysium;
0	8.53e-05	0	k__Fungi;p__Basidiomycota;c__Agaricomycetes;o__Agaricales;f__Bolbitiaceae;g__unidentified;
0	8.53e-05	0	k__Fungi;p__Ascomycota;c__Dothideomycetes;o__Pleosporales;f__Pleosporaceae;g__Stemphylium;
0	8.53e-05	0	k__Fungi;p__Ascomycota;c__Sordariomycetes;o__Sordariales;f__Chaetomiaceae;g__Thielavia;
8.53e-05	0	0	k__Fungi;p__Ascomycota;c__Eurotiomycetes;o__Chaetothyriales;f__Herpotrichiellaceae;g__Cladophialophora;
0	0	8.53e-05	k__Fungi;p__Basidiomycota;c__Tremellomycetes;o__Tremellales;f__Bulleribasidiaceae;g__Dioszegia;
0	0	8.53e-05	k__Fungi;p__Ascomycota;c__Leotiomycetes;o__Erysiphales;f__Erysiphaceae;g__Sawadaea;
8.53e-05	0	0	k__Fungi;p__Basidiomycota;c__Tremellomycetes;o__Trichosporonales;f__Trichosporonaceae;g__Vanrija;
0	8.53e-05	0	k__Fungi;p__Ascomycota;c__Sordariomycetes;o__Sordariales;f__Chaetomiaceae;g__unidentified;
8.53e-05	0	0	k__Fungi;p__Ascomycota;c__Sordariomycetes;o__Boliniales;f__Boliniaceae;g__Pseudovalsaria;
5.68e-05	0	0	k__Fungi;p__Chytridiomycota;c__Rhizophydiomycetes;o__Rhizophydiales;f__unidentified_Rhizophydiales_sp;g__unidentified_Rhizophydiales_sp;
0	5.68e-05	0	k__Fungi;p__Ascomycota;c__Sordariomycetes;o__Microascales;f__Microascaceae;g__Basipetospora;
0	5.68e-05	0	k__Fungi;p__Ascomycota;c__Saccharomycetes;o__Saccharomycetales;f__Debaryomycetaceae;g__Hyphopichia;
0	0	5.68e-05	k__Fungi;p__Ascomycota;c__Eurotiomycetes;o__Chaetothyriales;f__Herpotrichiellaceae;g__Veronaea;
5.68e-05	0	0	k__Fungi;p__Basidiomycota;c__Agaricomycetes;o__Trechisporales;f__Hydnodontaceae;g__Trechispora;
0	2.84e-05	5.68e-05	k__Fungi;p__Ascomycota;c__Saccharomycetes;o__Saccharomycetales;f__Saccharomycopsidaceae;g__Saccharomycopsis;
0	0	5.68e-05	k__Fungi;p__Ascomycota;c__Saccharomycetes;o__Saccharomycetales;f__Debaryomycetaceae;g__Millerozyma;
5.68e-05	0	2.84e-05	k__Fungi;p__Basidiomycota;c__Ustilaginomycetes;o__Ustilaginales;f__unidentified_Ustilaginales_sp;g__unidentified_Ustilaginales_sp;
0	5.68e-05	0	k__Fungi;p__Zoopagomycota;c__Zoopagomycetes;o__Zoopagales;f__Piptocephalidaceae;g__Piptocephalis;
0	5.68e-05	0	k__Fungi;p__Ascomycota;c__Dothideomycetes;o__Venturiales;f__Sympoventuriaceae;g__unidentified;
5.68e-05	0	0	k__Fungi;p__Ascomycota;c__Dothideomycetes;o__Capnodiales;f__Capnodiaceae;g__Leptoxyphium;
0	0	5.68e-05	k__Fungi;p__Ascomycota;c__Eurotiomycetes;o__Eurotiales;f__Aspergillaceae;g__unidentified;
2.84e-05	5.68e-05	0	k__Fungi;p__Ascomycota;c__Orbiliomycetes;o__Orbiliales;f__Orbiliaceae;g__Orbilia;
0	5.68e-05	0	k__Fungi;p__Ascomycota;c__Dothideomycetes;o__Capnodiales;f__Teratosphaeriaceae;g__Xenoteratosphaeria;
0	5.68e-05	5.68e-05	k__Fungi;p__Ascomycota;c__Sordariomycetes;o__Sordariales;f__Cephalothecaceae;g__Phialemonium;
0	5.68e-05	0	k__Fungi;p__Ascomycota;c__Sordariomycetes;o__Diaporthales;f__Valsaceae;g__Cytospora;
2.84e-05	0	5.68e-05	k__Fungi;p__Ascomycota;c__Eurotiomycetes;o__Eurotiales;f__Aspergillaceae;g__Hamigera;
0	5.68e-05	0	k__Fungi;p__Ascomycota;c__Saccharomycetes;o__Saccharomycetales;f__unidentified_Saccharomycetales_sp;g__unidentified_Saccharomycetales_sp;
5.68e-05	0	0	k__Fungi;p__Ascomycota;c__Sordariomycetes;o__Hypocreales;f__Stachybotryaceae;g__Myrothecium;
0	5.68e-05	2.84e-05	k__Fungi;p__Ascomycota;c__Dothideomycetes;o__Pleosporales;f__Massarinaceae;g__Stagonospora;
5.68e-05	0	5.68e-05	k__Fungi;p__Ascomycota;c__Dothideomycetes;o__Capnodiales;f__Mycosphaerellaceae;g__unidentified;
5.68e-05	0	0	k__Fungi;p__Basidiomycota;c__Agaricomycetes;o__Cantharellales;f__Clavulinaceae;g__unidentified;
0	2.84e-05	5.68e-05	k__Fungi;p__Ascomycota;c__Pezizomycetes;o__Pezizales;f__Pyronemataceae;g__Heydenia;
5.68e-05	0	0	k__Fungi;p__Basidiomycota;c__Microbotryomycetes;o__Sporidiobolales;f__unidentified_Sporidiobolales_sp;g__unidentified_Sporidiobolales_sp;
0	0	5.68e-05	k__Fungi;p__Ascomycota;c__Taphrinomycetes;o__Taphrinales;f__Taphrinaceae;g__Taphrina;
0	0	5.68e-05	k__Fungi;p__Ascomycota;c__Dothideomycetes;o__Botryosphaeriales;f__unidentified_Botryosphaeriales_sp;g__unidentified_Botryosphaeriales_sp;
0	5.68e-05	0	k__Fungi;p__Ascomycota;c__Sordariomycetes;o__unidentified_Sordariomycetes_sp;f__unidentified_Sordariomycetes_sp;g__unidentified_Sordariomycetes_sp;
5.68e-05	0	2.84e-05	k__Fungi;p__Ascomycota;c__Dothideomycetes;o__Pleosporales;f__Didymellaceae;g__Didymella;
0	2.84e-05	0	k__Fungi;p__Chytridiomycota;c__Spizellomycetes;o__Spizellomycetales;f__Spizellomycetaceae;g__Spizellomyces;
0	2.84e-05	0	k__Fungi;p__Ascomycota;c__Saccharomycetes;o__Saccharomycetales;f__Phaffomycetaceae;g__Komagataella;
0	0	2.84e-05	k__Fungi;p__Ascomycota;c__Sordariomycetes;o__Glomerellales;f__Plectosphaerellaceae;g__unidentified;
0	0	2.84e-05	k__Fungi;p__Ascomycota;c__Saccharomycetes;o__Saccharomycetales;f__Phaffomycetaceae;g__Cyberlindnera;
0	0	2.84e-05	k__Fungi;p__Basidiomycota;c__Dacrymycetes;o__Dacrymycetales;f__Dacrymycetaceae;g__unidentified;
0	0	2.84e-05	k__Fungi;p__Basidiomycota;c__Agaricostilbomycetes;o__Agaricostilbales;f__Agaricostilbaceae;g__Pseudobensingtonia;
0	2.84e-05	0	k__Fungi;p__Ascomycota;c__Sordariomycetes;o__Sordariales;f__Lasiosphaeriaceae;g__Apodus;
0	2.84e-05	0	k__Fungi;p__Basidiomycota;c__Agaricomycetes;o__Agaricales;f__Tricholomataceae;g__Lichenomphalia;
0.0192712	0.0674493	0.0283099	Others
